# Supplementary material for: Fetal metabolic adaptations to cardiovascular stress in twin-twin transfusion syndrome
Source: iScience. 2023 Jul 20;26(8):107424. doi: 10.1016/j.isci.2023.107424 (PMC10415929; doi:10.1016/j.isci.2023.107424)
Supplement: Table S2. Differentially abundant metabolites - TTTS vs. Control, related to Figure 1 [file mmc2.xlsx]

## Sheet: Table S2
Table S2. Differentially abundant metabolites - TTTS vs. Control. Related to Figure 1.
Metabolite	Mass	Retention time	KEGG ID	Confidence of metabolite annotation	logFC	AveExpr	t	P.Value	adj.P.Val	B
Capric acid	172.129	1.27	C01571	Level 3	17.6071	13.3714	25.3279	3.99955e-22	8.31907e-20	39.3519
AICA riboside	258.098	2.37	C04663	Level 1	11.7388	7.16094	6.57448	3.89137e-06	1.48515e-05	4.48758
306.2554@1.42	306.255	1.42		Level 4	11.559	16.8484	20.0017	6.71462e-20	9.31094e-18	34.9584
521.3485@1.42	521.348	1.42		Level 4	11.539	17.359	14.5066	2.8122e-15	1.67125e-13	24.8022
Maleamate	115.027	1.97	C01596	Level 4	10.3166	6.58554	5.62862	2.60307e-05	8.34189e-05	2.5928
276.2089@1.18	276.209	1.18		Level 4	10.3012	17.3242	17.8386	9.53042e-18	9.91164e-16	30.2419
Taurolithocholic acid	483.315	1.62	C02592	Level 1	10.2806	8.0456	5.51031	1.91684e-05	6.37925e-05	2.75433
4-Hydroxynonenal	156.115	1.23		Level 4	9.95856	7.29237	7.55809	1.64848e-07	7.53593e-07	7.4417
173.1054@3.61	173.105	3.61		Level 4	9.93114	20.0669	6.62705	7.97862e-07	3.42176e-06	5.93421
206.08@1.42	206.08	1.42		Level 4	9.72938	9.26823	7.02335	8.84886e-08	4.28038e-07	7.80749
1-Hexadecyl-arachidonoylglycerol	602.525	1.18		Level 4	9.48448	19.3228	12.6433	5.13687e-13	1.04363e-11	19.6914
1,3-Dipalmitoylglycerol	568.511	1.22		Level 4	9.04384	18.7908	9.90955	4.41079e-10	3.82268e-09	13.0781
549.3695@1.34	549.37	1.34		Level 4	9.01846	14.726	12.4973	1.43177e-13	4.96346e-12	20.9761
281.1217@1.4	281.122	1.4		Level 4	8.74481	15.4085	12.5208	3.80133e-13	9.30208e-12	20.0497
Methyladenosine	281.118	1.31	C02494	Level 3	8.74481	15.4085	12.5208	3.80133e-13	9.30208e-12	20.0497
Eicosatrienoic acid (20:3n-3)	306.255	1.42	C03242	Level 3	8.56882	17.7828	14.8274	4.57941e-16	3.81007e-14	26.5532
Arotinoid acid	348.219	1.36	C15634	Level 3	8.35496	13.6272	27.6977	9.77783e-15	4.51953e-13	21.5199
Mead acid (20:3n-9)	306.255	1.42	C21938	Level 3	8.16091	17.9103	14.1216	1.82876e-15	1.26794e-13	25.2094
188.1051@6.46	188.105	6.46		Level 4	7.40218	17.6081	10.6152	4.75702e-10	3.95784e-09	12.7423
517.3221@1.39	517.322	1.39		Level 4	7.34833	14.1139	10.6581	1.74433e-11	2.26762e-10	16.2936
286.2362@1.19	286.236	1.19		Level 4	6.75201	17.7072	34.6134	1.51191e-25	6.28953e-23	45.7766
5(Z),8(Z)-Eicosadienoic acid	308.277	1.32	C16525	Level 3	6.69214	16.9804	14.0639	3.61627e-15	1.88046e-13	24.5534
767.5892@1.52	767.589	1.52		Level 4	6.68569	14.3653	12.606	3.22162e-13	9.30208e-12	20.2113
523.3366@1.77	523.337	1.77		Level 4	6.66542	16.7499	9.18426	3.53831e-10	3.24525e-09	13.2924
332.2743@1.29	332.274	1.29		Level 4	6.5897	19.4023	7.58235	8.79763e-08	4.28038e-07	8.00353
267.104@1.5	267.104	1.5		Level 4	6.58687	13.4422	7.51411	3.75547e-08	2.08303e-07	8.71222
441.3432@1.35	441.343	1.35		Level 4	6.49156	13.4421	10.6988	2.44022e-11	2.98568e-10	15.9855
Hydroxycholesterol	402.348	1.32		Level 3	6.45409	17.2631	6.93734	1.11537e-07	5.2134e-07	7.63598
495.3185@1.37	495.318	1.37		Level 4	6.29683	12.8174	9.93817	1.24945e-10	1.40478e-09	14.3768
Oleamide	281.273	1.08	C19670	Level 3	6.26947	24.8898	8.86763	1.947e-09	1.3728e-08	11.7142
493.3176@1.55	493.318	1.55		Level 4	6.20541	16.3963	8.2775	4.35507e-09	2.96902e-08	10.8263
Linolenic acid (18:3n-3)	278.225	1.14	C06427	Level 1	6.10881	20.6159	10.8289	7.32965e-11	8.71181e-10	14.7488
267.1056@1.35	267.106	1.35		Level 4	6.0782	12.9339	7.23763	1.18285e-07	5.4674e-07	7.63047
537.3441@1.55	537.344	1.55		Level 4	6.01119	15.9118	7.53232	3.5877e-08	2.01687e-07	8.76973
481.3144@1.8	481.314	1.8		Level 4	5.84523	13.1388	11.0827	7.03292e-12	1.08359e-10	17.1877
5,8,11-Eicosatriynoic acid	300.205	1.55		Level 3	5.83602	17.134	10.3489	1.58552e-11	2.19858e-10	16.3438
351.184@1.82	351.184	1.82		Level 4	5.61045	12.8401	6.83128	3.95185e-07	1.7489e-06	6.4628
Gamma-linolenic Acid	278.225	1.52	C06426	Level 1	5.52079	18.9273	7.76875	7.89401e-09	4.82928e-08	10.176
10(Z),13(Z)-Nonadecadienoic acid	294.238	1.15		Level 3	5.39437	19.9691	10.5363	1.5203e-11	2.18084e-10	16.4102
519.3383@1.43	519.338	1.43		Level 4	5.39382	17.7428	9.75	2.75967e-10	2.73339e-09	13.6156
C8 Ceramide	425.386	1.15		Level 3	5.34086	17.4995	5.83697	4.58061e-06	1.7323e-05	4.18758
450.3315@1.09	450.332	1.09		Level 4	5.30345	12.636	12.3789	5.01698e-13	1.04363e-11	19.7786
276.1317@1.37	276.132	1.37		Level 4	5.27529	16.3383	11.3303	1.72224e-12	2.98521e-11	18.5339
11(E)-Eicosenoic acid	310.293	1.31	C16526	Level 4	5.1757	17.4933	13.2184	1.95256e-14	8.12264e-13	22.9111
Phosphatidic acid, dipalmitoyl	648.485	1.13		Level 4	5.14476	17.0962	12.059	3.57676e-13	9.30208e-12	20.0788
17-Phenyl trinor prostaglandin E2	386.216	1.16		Level 4	5.14326	16.3666	10.5337	1.03413e-11	1.53642e-10	16.7661
211.0848@1.96	211.085	1.96		Level 4	5.07178	11.5787	7.51618	7.8216e-08	3.96803e-07	8.0741
11-Dehydro-thromboxane B2	368.23	1.12		Level 3	5.04866	16.4317	7.90157	4.42498e-09	2.96902e-08	10.7138
328.2376@1.67	328.238	1.66		Level 4	5.03778	13.3125	8.02083	8.83585e-08	4.28038e-07	8.10199
Deoxycorticosterone acetate	372.225	1.14		Level 3	5.0251	18.1639	9.87493	1.43591e-10	1.57195e-09	14.243
Caproic acid	116.086	1.24	C01585	Level 3	4.94698	16.2132	7.64878	1.09421e-08	6.50271e-08	9.85208
364.3082@1.44	364.308	1.44		Level 4	4.94529	17.3254	11.9169	3.05115e-13	9.30208e-12	20.2183
232.131@1.56	232.131	1.56		Level 4	4.72334	12.1314	5.63426	6.64374e-06	2.38258e-05	3.62778
Thromboxane B2	370.232	1.41	C05963	Level 3	4.70491	15.5847	6.72985	2.79269e-07	1.2492e-06	6.71752
15-Deoxy-D12,14-Prostaglandin J2	316.207	1.53		Level 3	4.67041	14.8891	6.27164	1.54895e-06	6.37981e-06	5.15307
259.1786@1.75	259.179	1.75		Level 4	4.60077	13.2201	7.74402	4.62478e-08	2.40514e-07	8.59655
257.1055@1.02	257.106	1.02		Level 4	4.55251	12.2284	11.9779	6.8313e-13	1.29174e-11	19.4606
Palmitic Acid	256.243	1.13	C00249	Level 1	4.36141	20.1986	8.40715	1.1165e-09	8.60118e-09	12.0816
203.1155@2.93	203.115	2.93		Level 4	4.34379	17.1654	9.66427	1.59769e-10	1.68878e-09	14.1051
337.2526@1.15	337.253	1.15		Level 4	4.33384	13.99	11.8861	1.33793e-12	2.41991e-11	18.8185
Palmitoyl ethanolamide	299.282	1.16	C16512	Level 3	4.31935	18.3144	5.92315	2.35501e-06	9.33033e-06	4.73528
Cortexolone	346.21	1.15	C05488	Level 3	4.28717	17.9558	5.59374	5.71169e-06	2.10262e-05	3.86621
102.0704@1.26	102.07	1.26		Level 4	4.28654	14.9615	4.93247	3.43397e-05	0.000108222	2.111
253.0917@1.45	253.092	1.45		Level 4	4.27277	13.3938	8.8261	5.96767e-09	3.7053e-08	10.6659
509.3834@1.79	509.383	1.79		Level 4	4.26437	10.7741	6.24155	2.39933e-05	7.85923e-05	2.92407
Corticosterone	346.21	1.15	C02140	Level 3	4.2027	17.857	5.49856	8.32947e-06	2.93649e-05	3.51554
221.0723@0.65	221.072	0.65		Level 4	4.09582	11.9652	9.47079	3.53552e-10	3.24525e-09	13.3495
Methanandamide	361.297	1.37		Level 4	4.09366	17.9601	7.74779	4.58499e-08	2.40514e-07	8.67967
436.2667@1.19	436.267	1.19		Level 4	4.00956	12.1335	9.30083	5.19739e-10	4.23944e-09	12.9685
Docosahexaenoic acid	328.237	1.42	C06429	Level 3	4.00387	19.4579	7.46719	1.48009e-08	8.5516e-08	9.51451
130.0997@1.6	130.1	1.6		Level 4	3.96722	10.4441	7.64324	2.6084e-07	1.17945e-06	7.06966
203.1149@2.93	203.115	2.93		Level 4	3.93394	17.3752	9.20317	4.66225e-10	3.95784e-09	13.0441
624.5965@1.12	624.596	1.12		Level 4	3.91206	14.1496	10.9883	5.59289e-12	8.94863e-11	17.3935
258.0849@1.78	258.085	1.78		Level 4	3.87185	11.5681	6.59685	2.17113e-06	8.76885e-06	4.96551
Acetylfarnesycysteine	367.227	1.14		Level 3	3.8528	14.5159	5.98396	2.31642e-06	9.26566e-06	4.73485
8(Z)-Eicosenoic Acid	310.293	1.31		Level 3	3.82763	17.9955	11.6953	4.96943e-13	1.04363e-11	19.7388
Hydrocinnamic Acid	150.068	1.42	C05629	Level 1	3.82332	15.7308	6.98777	8.11486e-08	4.06721e-07	7.90623
310.2931@1.31	310.293	1.31		Level 4	3.80618	18.1696	5.43731	1.93403e-05	6.38536e-05	2.94765
341.2908@1.23	341.291	1.23		Level 4	3.77136	11.2245	10.2909	1.37897e-09	1.02438e-08	12.1952
1-Oleoylglycerol	356.291	1.12		Level 3	3.67609	14.4513	12.5997	7.04218e-14	2.66322e-12	21.6567
771.5795@1.03	771.58	1.03		Level 4	3.62429	15.0108	7.21753	6.44418e-08	3.30961e-07	8.14821
176.1053@1.29	176.105	1.29		Level 4	3.6094	14.9994	4.45268	0.000227569	0.000681071	0.622039
477.2756@1.23	477.276	1.23		Level 4	3.60349	13.891	12.0321	4.7043e-12	7.82795e-11	17.6389
283.1013@1.42	283.101	1.42		Level 4	3.59648	14.4275	8.31894	1.2662e-08	7.41885e-08	9.8835
376.3012@1.39	376.301	1.39		Level 4	3.58571	15.8218	8.13822	4.7602e-09	3.14324e-08	10.712
722.6319@1.15	722.632	1.15		Level 4	3.58404	17.025	4.98689	3.5953e-05	0.000112454	2.10294
202.1399@2.35	202.14	2.35		Level 4	3.55469	14	9.77104	3.89693e-10	3.4492e-09	13.3014
Ergocalciferol	396.334	1.22	C05441	Level 3	3.52288	18.2997	7.97156	5.74801e-09	3.62299e-08	10.5289
Myristic Acid	228.211	1.17	C06424	Level 1	3.51052	17.5039	9.101	1.77786e-10	1.80388e-09	13.9055
Estradiol-17alpha	272.182	1.3	C02537	Level 3	3.39684	12.0397	6.24788	5.76199e-06	2.10262e-05	4.05433
308.2769@1.32	308.277	1.32		Level 4	3.2783	18.0816	6.8877	9.01422e-08	4.31025e-07	7.74228
188.1244@2.91	188.124	2.91		Level 4	3.23935	17.1933	10.3488	2.319e-11	2.92335e-10	15.9902
124.0523@1.27	124.052	1.27		Level 4	3.18176	15.4115	10.8648	1.72498e-11	2.26762e-10	16.3267
Arachidonic Acid	304.238	1.09	C00219	Level 1	3.1408	10.1851	4.42263	0.00034202	0.000994966	0.0495578
384.3346@1.2	384.335	1.2		Level 4	3.09989	17.6856	8.93882	3.5885e-10	3.24525e-09	13.231
245.163@1.9	245.163	1.9		Level 4	3.0921	14.907	6.31893	9.68551e-07	4.03091e-06	5.50983
Phenylacetic acid	136.053	1.5	C07086	Level 4	3.04876	13.2794	4.58827	0.000134059	0.000410062	1.00594
204.1363@1.21	204.136	1.21		Level 4	3.02472	10.1561	6.20107	8.12537e-06	2.88902e-05	3.75007
231.1471@3.23	231.147	3.23		Level 4	2.95065	14.9453	7.63125	4.60543e-08	2.40514e-07	8.56857
Allotetrahydrocortisol	366.236	1.25		Level 3	2.94795	19.3775	5.81955	4.78587e-06	1.79362e-05	4.14475
166.027@1.61	166.027	1.61		Level 4	2.91097	21.5237	4.30799	0.000175746	0.000529786	0.454708
304.2446@1.31	304.245	1.31		Level 4	2.90041	17.8395	8.89474	7.16145e-10	5.72916e-09	12.593
2-Arachidonoylglycerol	378.271	1.23	C13856	Level 3	2.87819	14.9472	12.1041	5.26832e-13	1.04363e-11	19.7153
757.5628@1.26	757.563	1.26		Level 4	2.85108	15.668	9.37294	9.04839e-10	7.10213e-09	12.4685
Nonic acid	188.105	6.5		Level 1	2.79004	16.3704	8.53302	1.33736e-09	1.01153e-08	11.9484
Anandamide (18:2)	323.283	1.12		Level 3	2.78421	18.1048	5.77811	1.91998e-06	7.83052e-06	4.69105
284.2181@1.2	284.218	1.2		Level 4	2.73989	17.2991	5.03381	2.60684e-05	8.34189e-05	2.38013
372.2213@1.12	372.221	1.12		Level 4	2.69089	17.1137	9.77246	1.24769e-10	1.40478e-09	14.3498
287.2092@1.69	287.209	1.69		Level 4	2.66711	13.8838	7.22268	4.4701e-07	1.95743e-06	6.49163
524.4617@1.04	524.462	1.04		Level 4	2.64553	17.0604	6.19922	9.68969e-07	4.03091e-06	5.49429
Pipecolinic Acid	129.079	7.6	C00408	Level 1	2.58302	13.6746	4.65748	0.00014016	0.000425595	0.818573
368.2559@1.28	368.2559@1.28	1.28		Level 4	2.49245	16.8345	5.37635	1.67944e-05	5.68007e-05	2.9949
425.3492@1.15	425.3492@1.15	1.15		Level 4	2.4444	14.0712	8.17525	9.69106e-09	5.84273e-08	10.0874
224.0716@0.65	224.0716@0.65	0.65		Level 4	2.41843	15.7333	6.80024	9.82975e-08	4.64679e-07	7.63484
268.2026@1.2	268.2026@1.2	1.2		Level 4	2.38494	16.1446	7.35749	4.47922e-08	2.40514e-07	8.50978
795.6103@1.08	795.6103@1.08	1.08		Level 4	2.31955	15.4789	8.28222	4.3045e-09	2.96902e-08	10.8379
322.2851@1.1	322.2851@1.1	1.1		Level 4	2.22258	16.8217	6.47348	7.79602e-07	3.37827e-06	5.8968
769.608@1.14	769.608@1.14	1.14		Level 4	2.21623	16.8313	9.65719	1.62382e-10	1.68878e-09	14.089
286.2311@1.44	286.2311@1.44	1.44		Level 4	2.17571	11.7827	7.51458	9.56082e-07	4.03091e-06	5.92168
268.0619@0.64	268.0619@0.64	0.64		Level 4	2.04487	15.7657	7.06394	4.62527e-08	2.40514e-07	8.38305
Pyruvate	88.0161	1.49	C00022	Level 1	-2.07276	17.3464	-8.20528	1.92757e-09	1.3728e-08	11.5393
Caffeic acid	180.042	1.24	C01481	Level 4	-2.34107	17.5633	-4.34564	0.000293338	0.00086545	0.0596849
Taurodeoxycholate	499.296	1.17	C05463	Level 1	-2.54767	18.1572	-4.33101	0.000233575	0.00069405	0.174581
117.0468@1.31	117.047	1.31		Level 4	-2.60885	13.4113	-7.43238	1.63194e-08	9.29984e-08	9.4175
Citraconic acid	130.027	1.87	C02226	Level 4	-2.69126	18.9268	-7.85203	5.07264e-09	3.29721e-08	10.5782
2-Methylmalate	148.037	1.55	C00815	Level 4	-2.87686	14.9698	-5.65378	3.06705e-06	1.18319e-05	4.24778
Methylmalonic acid	118.027	1.07	C02170	Level 3	-2.89366	15.1334	-4.59919	6.47296e-05	0.000200952	1.24866
274.2409@1.16	274.241	1.16		Level 4	-2.95176	10.5385	-5.66043	2.43731e-05	7.92125e-05	2.66633
86.0368@1.69	86.0368	1.69		Level 4	-3.31304	15.3509	-5.05222	1.75161e-05	5.87637e-05	2.53036
108.0577@1.19	108.058	1.19		Level 4	-3.56618	11.334	-9.81409	3.56199e-10	3.24525e-09	13.3902
Succinic anhydride	100.016	1.36	C19524	Level 4	-4.57943	15.8182	-6.16124	5.47566e-06	2.03382e-05	4.04557
Retinoic Acid	300.214	1.18	C00777	Level 1	-4.65096	18.5402	-5.81332	2.44719e-06	9.60406e-06	4.51376
4-Hydroxy-2-Oxoglutaric Acid	162.017	1.36	C01127	Level 1	-6.18446	15.3092	-8.68289	1.6143e-09	1.17816e-08	11.8119
Unidentified metabolites are labeled mass@retention time.
