# Supplementary material for: Fetal metabolic adaptations to cardiovascular stress in twin-twin transfusion syndrome
Source: iScience. 2023 Jul 20;26(8):107424. doi: 10.1016/j.isci.2023.107424 (PMC10415929; doi:10.1016/j.isci.2023.107424)
Supplement: Table S4. Differentially abundant metabolites - TTTS Cluster 2 vs. TTTS Cluster 1, related to Figures 2 and S2 [file mmc3.xlsx]

## Sheet: Table S4
Table S4. Differentially abundant metabolites - TTTS Cluster 2 vs. TTTS Cluster 1. Related to Figures 2 and S2.
Metabolite	Mass	Retention time	KEGG ID	Confidence of metabolite ID	logFC	AveExpr	t	P.Value	adj.P.Val	B
267.104@1.5	267.104	1.5		Level 4	5.66719	15.8817	7.03011	1.62e-06	3.82e-05	5.37833
Histidine	155.07	9.52	C00135	Level 1	4.24265	17.4547	6.37289	2.75e-06	4.96e-05	4.80751
Taurine	125.015	4.44	C00245	Level 1	4.24257	15.5478	8.15675	9.7e-08	8.05e-06	8.02601
5-Hydroxyisourate	184.023	1.32	C11821	Level 1	4.12666	17.041	4.76837	9.58e-05	0.000767208	1.31308
Tetradecenoic Acid	226.199	2.03	C08322	Level 1	3.96292	18.7051	8.01928	6.3e-08	8.05e-06	8.43224
Creatine	131.07	8.47	C00300	Level 1	3.70351	23.2375	6.46672	2.85e-06	4.96e-05	4.8063
Trigonelline/N-Methylnicotinate	137.048	9.37	C01004	Level 1	3.61971	17.48	4.88506	8.19e-05	0.000697175	1.51465
Threonine	119.058	7.2	C00188	Level 1	3.51799	21.0711	8.64241	1.8e-08	7.21e-06	9.63386
Ribose/lyxose/xylose	150.053	1.98	C00121	Level 1	3.40726	15.3824	5.44323	3.82e-05	0.000384924	2.38962
Quinolinic Acid	167.025	7.62	C03722	Level 1	3.38198	16.5733	7.13112	5.4e-07	1.96e-05	6.38104
Tyrosine	181.074	5.73	C00082	Level 1	3.37303	20.1144	6.01916	4.95e-06	7.62e-05	4.19914
Carnitine	161.106	12.71	C00318	Level 1	3.30362	24.8418	7.79254	1.01e-07	8.05e-06	7.98089
N-Acetylphenylalanine	207.089	1.94	C03519	Level 1	3.19213	13.3357	5.75746	1.99e-05	0.000227738	3.00065
Homovanillic Acid	182.058	1.51	C05582	Level 1	3.14443	19.5536	5.9055	6.44e-06	9.04e-05	3.94277
3-Methylhistidine	169.085	10.99	C01152	Level 1	3.14213	17.5825	5.03202	6.69e-05	0.000622065	1.76332
Hydroxyphenyllactate	182.058	1.51	C03672	Level 1	3.13876	19.5581	5.89795	6.56e-06	9.04e-05	3.92571
Acetylcarnitine	203.117	12.15	C02571	Level 1	3.01713	23.4062	6.66715	1.14e-06	3.5e-05	5.6307
Methionine	149.051	5.96	C00073	Level 1	3.01336	19.3908	5.48967	1.71e-05	0.000200809	2.99325
Propionylcarnitine	217.132	11.21	C03017	Level 1	2.98792	21.6598	7.13866	4.04e-07	1.61e-05	6.63733
Urocanic Acid	138.043	5.13	C00785	Level 1	2.82171	19.6863	5.13743	3.95e-05	0.000384924	2.17681
Alanine	89.0475	7.61	C00041	Level 1	2.79812	21.9132	7.62286	1.44e-07	8.89e-06	7.63821
Butyrylcarnitine	231.148	10.39	C02862	Level 1	2.67312	21.0536	7.58111	1.57e-07	8.89e-06	7.55325
112.0272@1.89	112.027	1.89		Level 4	2.64473	15.842	6.07629	4.34e-06	6.95e-05	4.32743
Deoxycarnitine	145.11	16.09	C01181	Level 1	2.61465	19.2643	6.89439	6.88e-07	2.29e-05	6.11969
Asparagine	132.073	8.47	C00152	Level 1	2.58743	19.2179	7.5213	1.78e-07	8.89e-06	7.43109
5-Aminolevulinic Acid	131.07	8.46	C00430	Level 1	2.44624	23.6886	7.22989	3.31e-07	1.47e-05	6.82849
Sorbitol	182.079	3.34	C00794	Level 1	2.35854	19.5202	8.27938	3.71e-08	7.43e-06	8.94069
281.1212@1.31	281.121	1.31		Level 4	2.28627	18.9645	5.08857	8.09e-05	0.000697175	1.66046
Hexanoylcarnitine	259.178	9.35		Level 1	2.2734	17.2778	6.41965	1.98e-06	4.18e-05	5.09022
Phenylalanine	165.08	5.54	C00079	Level 1	2.25163	22.7257	4.88783	7.18e-05	0.000638652	1.59334
Valerylcarnitine	245.163	9.77		Level 1	2.18377	21.0594	5.78077	8.61e-06	0.000111151	3.65982
Fructose	180.063	2.33	C02336	Level 1	2.17747	18.8975	6.44301	1.88e-06	4.18e-05	5.14156
8-Epi-Prostaglandin F2A	354.239	1.38	C13809	Level 1	2.13315	18.5835	4.88897	0.000124089	0.000954531	1.25065
Purine	120.043	2.01	C15587	Level 1	2.1097	18.016	5.31087	3.03e-05	0.00032787	2.4792
1-Methylnicotinamide	136.064	21.66	C02918	Level 1	2.09946	21.6087	6.28156	2.71e-06	4.96e-05	4.78519
Citrulline	175.099	7.75	C00327	Level 1	2.07276	19.7751	5.82506	7.77e-06	0.000103588	3.76047
Choline	103.1	21.11	C00114	Level 1	2.01192	23.0305	5.66492	1.13e-05	0.000141215	3.39552
Urea	60.0318	2.04	C00086	Level 1	-2.64784	19.8416	-4.73962	0.000102741	0.000805811	1.24557
Unidentified metabolites are labeled mass@retention time.
